# Supplementary material for: A Systematic Review on the In Vivo Studies on Radiofrequency (100 kHz–300 GHz) Electromagnetic Field Exposure and Co-Carcinogenesis
Source: Int J Environ Res Public Health. 2024 Aug 2;21(8):1020. doi: 10.3390/ijerph21081020 (PMC11354106; doi:10.3390/ijerph21081020)
Supplement: Supplementary file 1 [file ijerph-21-01020-s001.zip]

Archive with 3 entries (3 files):
- ijerph-3136017-supplementary/IJEERPH_Pinto_Supp. Mat. 1.pdf
- ijerph-3136017-supplementary/IJERPH_Pinto_Supp. Mat. 2.pdf
- ijerph-3136017-supplementary/IJERPH_Pinto_Supp. Mat.3.pdf
